# Supplementary material for: Cumulative Reproductive Outcomes Across Three Embryo Transfer Cycles After Hysteroscopic Endometrial Polypectomy Using a Tissue Removal System in Infertile Women: A Single-Center Retrospective Cohort Study
Source: Diagnostics (Basel). 2026 May 2;16(9):1386. doi: 10.3390/diagnostics16091386 (PMC13163227; doi:10.3390/diagnostics16091386)
Supplement: Supplementary file 1 [file diagnostics-16-01386-s001.zip]

Archive with 1 entries (1 files):
- diagnostics-4242320-Tables S1-S3.pdf
